# Supplementary material for: RBM4 regulates cellular senescence via miR1244/SERPINE1 axis
Source: Cell Death Dis. 2023 Jan 13;14(1):27. doi: 10.1038/s41419-023-05563-z (PMC9839707; doi:10.1038/s41419-023-05563-z)
Supplement: Supplementary file 4 — Supplemental Table [file 41419_2023_5563_MOESM4_ESM.xlsx]

## Sheet: Sheet1
The sequences of primers used in this study.
Primer	sequence	note
BDNF-QPCR-F	CTCTTTCTGCTGGAGGAATACA	primers for RT-qPCR
BDNF-QPCR-R	CGCCGTTACCCACTCACT
CD44-QPCR-F	GCCGCTTTGCAGGTGTATT
CD44-QPCR-R	TCCATCTGGGCCATTGTG
CSF2-QPCR-F	CCCTGGGAGCATGTGAAT
CSF2-QPCR-R	GCCCTTGAGCTTGGTGAG
IL1A-QPCR-F	GGTTGAGTTTAAGCCAATCCA
IL1A-QPCR-R	TGCTGACCTAGGCTTGATGA
IL6-QPCR-F	GAAAGCAGCAAAGAGGCAC
IL6-QPCR-R	GCTCTGGCTTGTTCCTCACTAC
IL12A-QPCR-F	TGGCTACCCTGGTCCTCCT
IL12A-QPCR-R	GCCTCCACTGTGCTGGTTTTAT
TNF-QPCR-F	TCCAGGCGGTGCTTGTTC
TNF-QPCR-R	GGCTACAGGCTTGTCACTCG
CDK2AP1-QPCR-F	TCTTACAAACCGAACTTGGC
CDK2AP1-QPCR-R	GGCGGTACTGTGAAGACGTT
CDC25B-QPCR-F	CATCCGAATCCTCCCTGTCG
CDC25B-QPCR-R	TCTGATGGCAAACTGCTCGT
ID1-QPCR-F	CTCAGCACCCTCAACGG
ID1-QPCR-R	GATCGGTCTTGTTCTCCCTC
HIST2H2BF-QPCR-F	AAGAAGGACGGCAAGAAGC
HIST2H2BF-QPCR-R	AGATGTCGTTGACGAAGGAGT
BMP1-QPCR-F	TACCCCAATGGCTACTCTGC
BMP1-QPCR-R	TCGGACCTCCACATAGTCGT
IGF2-QPCR-F	GCTGGCAGAGGAGTGTCC
IGF2-QPCR-R	AGAAGCACCAGCATCGACTT
NDRG4-QPCR-F	GCAGGAGATCACCAAGCACT
NDRG4-QPCR-R	TTGGGGTCGATGTTCACCAG
TGFBI-QPCR-F	GTGTGTGCTGTGCAGAAGGT
TGFBI-QPCR-R	TTGAGAGTGGTAGGGCTGCT
ITGB3-QPCR-F	GGGGTAGGTTGGGAGAATGT
ITGB3-QPCR-R	TCTGGGACAAAGGCTAAGGA
RBM4-QPCR-F	CTACAGAGCAGGAGATTCGC
RBM4-QPCR-R	TCTTATTCTTGCTGGCTTCC
SERPINE1-QPCR-F	CCGCCTCTTCCACAAATCAG
SERPINE1-QPCR-R	AATGTTGGTGAGGGCAGAGA
U6-QPCR-F	CTCGCTTCGGCAGCACA
U6-QPCR-R	AACGCTTCACGAATTTGCGT
Actin-QPCR-F	CACCTTCTACAATGAGCTGCGTGTG
Actin-QPCR-R	ATAGCACAGCCTGGATAGCAACGTAC
miR-1244-QPCR-F	GGGAAGTAGTTGGTTTGTATG
miR-1244-QPCR-R	CAGTGCAGGGTCCGAGGTAT
pri-miR-1244-QPCR-F	ACCACCCAACCCAAACCATG
pri-miR-1244-QPCR-R	AAGGCTGGTTTGGTCATCGG
pre-miR-1244-QPCR-F	ATCTTATTCCGAGCATTCCAG
pre-miR-1244-QPCR-R	AACCATCTCATACAAACCAAC
pLKO.1 RBM4-SH1-F	CCGGGCTGGAATGTGACATCATTAACTCGAGTTAATGATGTCACATTCCAGCTTTTTTG	primers for shRNA plasmids
pLKO.1 RBM4-SH1-R	AATTCAAAAAAGCTGGAATGTGACATCATTAACTCGAGTTAATGATGTCACATTCCAGC
pLKO.1 RBM4-SH2-F	CCGGCCTGTTCTTCTGTCCTTCAATCTCGAGATTGAAGGACAGAAGAACAGGTTTTTTG
pLKO.1 RBM4-SH2-R	AATTCAAAAAACCTGTTCTTCTGTCCTTCAATCTCGAGATTGAAGGACAGAAGAACAGG
(Wild type)SERPINE1-3'UTR-F	CTAGCTAGCCCCTGGGGAAAGACGCCTTCATCTGGGACAAAAC	primers for SERPINE1-3'UTR luciferase reporter
(Wild type)SERPINE1-3'UTR-R	AGAGTCGACATAGCATTTGACACCACCCC
(mut)SERPINE1-3'UTR-F	CCAGCAGAAGGAAAATAATATTATTTAAACTCGC
(mut)SERPINE1-3'UTR-R	ATAATATTATTTTCCTTCTGCTGGCTCTTTCTCTCTAACAAGCAC
Actin-rip-Fwd	CACCTTCTACAATGAGCTGCGTGTG	primers for RIP
Actin-rip-Rev	ATAGCACAGCCTGGATAGCAACGTAC
pri-miR-1244-rip-F	ACCACCCAACCCAAACCATG
pri-miR-1244-rip-R	AAGGCTGGTTTGGTCATCGG
